# Supplementary material for: Metabolic anchor reactions for robust biorefining
Source: Metab Eng. 2017 Mar;40:1–4. doi: 10.1016/j.ymben.2017.02.010 (PMC5368410; doi:10.1016/j.ymben.2017.02.010)
Supplement: Supplementary file 1 — Supplementary material Supplementary table 1. Provided separately as Microsoft Excel file. Table caption: C-C bond forming and cleaving reactions, anchor reactions, (having reactants with defined atomic formulas and more than a single carbon in both cleavage products) extracted from KEGG database (rel. 78, Apr 1st, 2016) (Kanehisa and Goto, 2000, Kanehisa et al., 2016), with binary variables indicating whether the anchor reaction belongs to the ΔG filtered set due to having a reaction ΔG estimate (pH 7.0, ionic strength 0.1 M, equimolar reactant concentrations, from Equilibrator (http://equilibrator.weizmann.ac.il/; the 2nd of June 2016; taken from the downloadable file, or otherwise directly queried on the website (Flamholz et al., 2012)) lower than a liberal threshold of +30 kJ/mol in the direction of C-C cleavage, and another binary variable indicating whether the anchor reaction belongs to the final set of biotechnologically relevant anchor reactions after filtering out of toxin, microbial cell biomass component, and bound thiamine diphosphate cleaving reactions (pathway filtered). [file mmc1.xlsx]

## Sheet: C-C-cleaving_anchors
KEGG Reaction ID	EC Classification	KEGG Orthology ID	if no KO, is there a BiGG microbial gene?	Other filtering	deltaG	deltaG filtered	pathways associated	methyl group exchange, thiamine cofactor involving, or cleavage of toxins or cell biomass components	Final biotechnologically relevant	Reaction equation
R00237	4.1.3.25	K08691 K18292			9.1	1	rn00660 C5-Branched dibasic acid metabolism	0	1	(3S)-Citramalyl-CoA <=> Acetyl-CoA + Pyruvate
R00271	2.3.3.14	K01655 K02594 K10977			-28.4	1	rn00300 Lysine biosynthesis	0	1	Acetyl-CoA + H2O + 2-Oxoglutarate <=> (R)-2-Hydroxybutane-1,2,4-tricarboxylate + CoA
R00353	2.1.3.1	K03416 K17489 K17490			-0.5	1	rn00640 Propanoate metabolism	0	1	Malonyl-CoA + Pyruvate <=> Acetyl-CoA + Oxaloacetate
R00354	4.1.3.34	K15234			15.4	1	rn00720 Carbon fixation pathways in prokaryotes	0	1	(3S)-Citryl-CoA <=> Acetyl-CoA + Oxaloacetate
R00362	4.1.3.6	K01643 K01644 K01646			4.6	1	no_pathway_annotation	0	1	Citrate <=> Acetate + Oxaloacetate
R00409	4.1.3.30	K03417			9.2	1	rn00640 Propanoate metabolism	0	1	(2S,3R)-3-Hydroxybutane-1,2,3-tricarboxylate <=> Pyruvate + Succinate
R00470	4.1.3.16; 4.1.3.42	K01625 K18123			17.8	1	rn00630 Glyoxylate and dicarboxylate metabolism	0	1	4-Hydroxy-2-oxoglutarate <=> Pyruvate + Glyoxylate
R00471	4.1.3.16	K18123			15.4	1	rn00330 Arginine and proline metabolism	0	1	(4R)-4-Hydroxy-2-oxoglutarate <=> Pyruvate + Glyoxylate
R00473	4.1.3.24	K08691 K19282			13	1	rn00630 Glyoxylate and dicarboxylate metabolism	0	1	L-Malyl-CoA <=> Acetyl-CoA + Glyoxylate
R00479	4.1.3.1	K01637			8.6	1	rn00630 Glyoxylate and dicarboxylate metabolism	0	1	Isocitrate <=> Succinate + Glyoxylate
R00673	4.1.99.1	K01667			21.1	1	rn00380 Tryptophan metabolism	0	1	L-Tryptophan + H2O <=> Indole + Pyruvate + Ammonia
R00728	4.1.99.2	K01668			-26.7	1	rn00350 Tyrosine metabolism	0	1	L-Tyrosine + H2O <=> Phenol + Pyruvate + Ammonia
R00750	4.1.3.39	K01666 K18365			-10.2	1	rn00360 Phenylalanine metabolism	0	1	Acetaldehyde + Pyruvate <=> 4-Hydroxy-2-oxopentanoate
R00751	4.1.2.5; 4.1.2.48	K01620			9.9	1	rn00260 Glycine, serine and threonine metabolism	0	1	L-Threonine <=> Glycine + Acetaldehyde
R00930	2.1.3.1	K03416			-2.3	1	rn00640 Propanoate metabolism	0	1	(S)-Methylmalonyl-CoA + Pyruvate <=> Propanoyl-CoA + Oxaloacetate
R00934	4.1.3.24	K08691 K19281			-14.3	1	rn00630 Glyoxylate and dicarboxylate metabolism	0	1	Propanoyl-CoA + Glyoxylate <=> L-erythro-3-Methylmalyl-CoA
R00987	3.7.1.3	K01556			-54	1	rn00380 Tryptophan metabolism	0	1	L-Kynurenine + H2O <=> Anthranilate + L-Alanine
R01064	4.1.2.21; 4.1.2.55	K01631 K11395			13.1	1	rn00052 Galactose metabolism	0	1	2-Dehydro-3-deoxy-6-phospho-D-galactonate <=> Pyruvate + D-Glyceraldehyde 3-phosphate
R01066	4.1.2.4	K01619			20.2	1	rn00030 Pentose phosphate pathway	0	1	2-Deoxy-D-ribose 5-phosphate <=> D-Glyceraldehyde 3-phosphate + Acetaldehyde
R01067	2.2.1.1	K00615			10	1	rn00710 Carbon fixation in photosynthetic organisms	0	1	D-Fructose 6-phosphate + D-Glyceraldehyde 3-phosphate <=> D-Erythrose 4-phosphate + D-Xylulose 5-phosphate
R01068	4.1.2.13	K01622 K01623 K01624 K11645 K16305 K16306			19.8	1	rn00680 Methane metabolism	0	1	D-Fructose 1,6-bisphosphate <=> Glycerone phosphate + D-Glyceraldehyde 3-phosphate
R01069	4.1.2.40	K01635 K08302 K16371			17.9	1	rn00052 Galactose metabolism	0	1	D-Tagatose 1,6-bisphosphate <=> Glycerone phosphate + D-Glyceraldehyde 3-phosphate
R01070	4.1.2.13	K01622 K01623 K01624 K11645 K16305 K16306			17.9	1	rn00010 Glycolysis / Gluconeogenesis	0	1	beta-D-Fructose 1,6-bisphosphate <=> Glycerone phosphate + D-Glyceraldehyde 3-phosphate
R01085	3.7.1.5; 3.7.1.20	K01557 K16164 K16165			-47.1	1	rn00350 Tyrosine metabolism	0	1	3-Fumarylpyruvate + H2O <=> Fumarate + Pyruvate
R01213	2.3.3.13	K01649			25.2	1	rn00290 Valine, leucine and isoleucine biosynthesis	0	1	alpha-Isopropylmalate + CoA <=> Acetyl-CoA + 3-Methyl-2-oxobutanoic acid + H2O
R01360	4.1.3.4	K01640			-18.8	1	rn00072 Synthesis and degradation of ketone bodies	0	1	(S)-3-Hydroxy-3-methylglutaryl-CoA <=> Acetyl-CoA + Acetoacetate
R01364	3.7.1.2	K01555 K16171			75.1	1	rn00350 Tyrosine metabolism	0	1	Acetoacetate + Fumarate <=> 4-Fumarylacetoacetate + H2O
R01641	2.2.1.1	K00615			3.8	1	rn00030 Pentose phosphate pathway	0	1	Sedoheptulose 7-phosphate + D-Glyceraldehyde 3-phosphate <=> D-Ribose 5-phosphate + D-Xylulose 5-phosphate
R01645	4.1.2.52	K02510			6.4	1	no_pathway_annotation	0	1	4-Hydroxy-2-oxo-heptanedioate <=> Succinate semialdehyde + Pyruvate
R01647	4.1.2.52	K02510			-6.4	1	rn00350 Tyrosine metabolism	0	1	Succinate semialdehyde + Pyruvate <=> 2,4-Dihydroxyhept-2-enedioate
R01785	4.1.2.19	K01629			12.3	1	rn00040 Pentose and glucuronate interconversions	0	1	L-Xylulose 1-phosphate <=> Glycerone phosphate + Glycolaldehyde
R01811	4.1.3.3	K01639			7.8	1	rn00520 Amino sugar and nucleotide sugar metabolism	0	1	N-Acetylneuraminate <=> N-Acetyl-D-mannosamine + Pyruvate
R01827	2.2.1.2	K00616 K13810			-0.7	1	rn00030 Pentose phosphate pathway	0	1	Sedoheptulose 7-phosphate + D-Glyceraldehyde 3-phosphate <=> D-Erythrose 4-phosphate + beta-D-Fructose 6-phosphate
R01829	4.1.2.13	K01623 K01624 K11645			12.4	1	rn00710 Carbon fixation in photosynthetic organisms	0	1	Sedoheptulose 1,7-bisphosphate <=> Glycerone phosphate + D-Erythrose 4-phosphate
R01830	2.2.1.1	K00615			10	1	rn00030 Pentose phosphate pathway	0	1	beta-D-Fructose 6-phosphate + D-Glyceraldehyde 3-phosphate <=> D-Erythrose 4-phosphate + D-Xylulose 5-phosphate
R02261	4.1.2.53	K12660 K18339			18	1	rn00051 Fructose and mannose metabolism	0	1	2-Dehydro-3-deoxy-L-rhamnonate <=> (S)-Lactaldehyde + Pyruvate
R02262	4.1.2.17	K01628			19.8	1	rn00051 Fructose and mannose metabolism	0	1	L-Fuculose 1-phosphate <=> Glycerone phosphate + (S)-Lactaldehyde
R02263	4.1.2.19	K01629			6.4	1	rn00051 Fructose and mannose metabolism	0	1	L-Rhamnulose 1-phosphate <=> Glycerone phosphate + (S)-Lactaldehyde
R02340	4.1.2.8; 4.2.1.20	K01695 K01696 K06001 K13222			19.2	1	rn00400 Phenylalanine, tyrosine and tryptophan biosynthesis	0	1	Indoleglycerol phosphate <=> Indole + D-Glyceraldehyde 3-phosphate
R02568	4.1.2.13	K01622 K01623 K01624 K11645 K16305 K16306			28.9	1	rn00051 Fructose and mannose metabolism	0	1	D-Fructose 1-phosphate <=> Glycerone phosphate + D-Glyceraldehyde
R02603	3.7.1.14	K05714			52.4	1	rn00360 Phenylalanine metabolism	0	1	2-Hydroxy-2,4-pentadienoate + Succinate <=> 2-Hydroxy-6-oxonona-2,4-diene-1,9-dioate + H2O
R02668	3.7.1.3	K01556			-54	1	rn00380 Tryptophan metabolism	0	1	3-Hydroxy-L-kynurenine + H2O <=> 3-Hydroxyanthranilate + L-Alanine
R02722	4.2.1.20	K01694 K01695 K01696 K06001			-30.5	1	rn00260 Glycine, serine and threonine metabolism	0	1	L-Serine + Indoleglycerol phosphate <=> L-Tryptophan + D-Glyceraldehyde 3-phosphate + H2O
R02754	4.1.2.20	K01630			21.8	1	rn00053 Ascorbate and aldarate metabolism	0	1	5-Dehydro-4-deoxy-D-glucarate <=> Pyruvate + 2-Hydroxy-3-oxopropanoate
R03140	4.1.1.39	K01601 K01602			-520.5	1	rn00630 Glyoxylate and dicarboxylate metabolism	0	1	D-Ribulose 1,5-bisphosphate + Oxygen <=> 3-Phospho-D-glycerate + 2-Phosphoglycolate
R03277	4.1.2.20	K01630			-21.8	1	rn00053 Ascorbate and aldarate metabolism	0	1	2-Hydroxy-3-oxopropanoate + Pyruvate <=> 2-Dehydro-3-deoxy-D-glucarate
R03504	4.1.2.25	K01633 K13939 K13940			-5.2	1	rn00790 Folate biosynthesis	0	1	2-Amino-4-hydroxy-6-(D-erythro-1,2,3-trihydroxypropyl)-7,8-dihydropteridine <=> Glycolaldehyde + 2-Amino-4-hydroxy-6-hydroxymethyl-7,8-dihydropteridine
R03936	3.7.1.3	K01556			-54	1	rn00380 Tryptophan metabolism	0	1	L-Formylkynurenine + H2O <=> Formylanthranilate + L-Alanine
R05378	4.1.2.29	K03339			-2.1	1	rn00562 Inositol phosphate metabolism	0	1	2-Deoxy-5-keto-D-gluconic acid 6-phosphate <=> 3-Oxopropanoate + Glycerone phosphate
R05605	4.1.2.14; 4.1.2.55	K01625 K11395 K17463			15.5	1	rn00030 Pentose phosphate pathway	0	1	2-Dehydro-3-deoxy-6-phospho-D-gluconate <=> D-Glyceraldehyde 3-phosphate + Pyruvate
R05773	4.1.2.41	K18383			-0.6	1	rn00360 Phenylalanine metabolism	0	1	4-Hydroxy-3-methoxyphenyl-beta-hydroxypropanoyl-CoA <=> 4-Hydroxy-3-methoxy-benzaldehyde + Acetyl-CoA
R06171	4.1.2.48; 4.1.2.49	K01620			-2.4	1	rn00260 Glycine, serine and threonine metabolism	0	1	L-Allothreonine <=> Glycine + Acetaldehyde
R06789	3.7.1.14	K05714			-52.4	1	rn00360 Phenylalanine metabolism	0	1	2-Hydroxy-6-ketononatrienedioate + H2O <=> 2-Hydroxy-2,4-pentadienoate + Fumarate
R07456	4.3.3.6	K06215 K08681			1225.4	1	rn00750 Vitamin B6 metabolism	0	1	D-Glyceraldehyde 3-phosphate + D-Ribulose 5-phosphate + L-Glutamine <=> Pyridoxal phosphate + L-Glutamate + Orthophosphate + 3 H2O
R07515	3.7.1.19	K19188			-44.7	1	rn00760 Nicotinate and nicotinamide metabolism	0	1	2,6-Dihydroxypseudooxynicotine + H2O <=> 2,6-Dihydroxypyridine + 4-Methylaminobutyrate
R08568	2.2.1.10	K16306			-18.4	1	rn00400 Phenylalanine, tyrosine and tryptophan biosynthesis	0	1	L-Aspartate 4-semialdehyde + 6-Deoxy-5-ketofructose 1-phosphate <=> 2-Amino-3,7-dideoxy-D-threo-hept-6-ulosonic acid + Hydroxypyruvaldehyde phosphate
R08570	4.1.2.51; 4.1.2.55	K11395 K18127			18.3	1	rn00030 Pentose phosphate pathway	0	1	2-Dehydro-3-deoxy-D-gluconate <=> D-Glyceraldehyde + Pyruvate
R10049	2.2.1.11	K16305			16.8	1	rn00400 Phenylalanine, tyrosine and tryptophan biosynthesis	0	1	Methylglyoxal + D-Fructose 1,6-bisphosphate <=> D-Glyceraldehyde 3-phosphate + 6-Deoxy-5-ketofructose 1-phosphate
R10050	2.2.1.11	K16305			26	1	rn00400 Phenylalanine, tyrosine and tryptophan biosynthesis	0	1	Methylglyoxal + D-Fructose 1-phosphate <=> D-Glyceraldehyde + 6-Deoxy-5-ketofructose 1-phosphate
R10550	4.1.2.54	K18103			-6.4	1	rn00040 Pentose and glucuronate interconversions	0	1	2-Dehydro-3-deoxy-L-galactonate <=> Pyruvate + L-Glyceraldehyde
R10616	4.1.2.51; 4.1.2.55	K11395 K18127			5.7	1	rn00052 Galactose metabolism	0	1	2-Dehydro-3-deoxy-D-galactonate <=> Pyruvate + D-Glyceraldehyde
R10674	4.1.3.46	K18314			-8	1	no_pathway_annotation	0	1	(3R)-Citramalyl-CoA <=> Acetyl-CoA + Pyruvate
R00324	3.7.1.6	no orthology	no BiGG		-	0	not searched	0	0	see KEGG for reaction equation
R00325	4.1.3.22	no orthology	no BiGG		-	0	not searched	0	0	see KEGG for reaction equation
R00338	3.7.1.1	no orthology	no BiGG		-	0	not searched	0	0	see KEGG for reaction equation
R00350	4.1.3.17	K10218			18.8	1	rn00362 Benzoate degradation	1	0	see KEGG for reaction equation
R00472	2.3.3.9	K01638			32.7	0	not searched	0	0	see KEGG for reaction equation
R00477	4.1.3.13	no orthology	no BiGG		-	0	not searched	0	0	see KEGG for reaction equation
R00478	4.1.3.14	no orthology	no BiGG		-	0	not searched	0	0	see KEGG for reaction equation
R00646	x.x.x.x	no orthology	no BiGG		-	0	not searched	0	0	see KEGG for reaction equation
R00674	4.2.1.20; 4.2.1.122	K01695 K01696 K06001			-49.8	0	not searched	0	0	see KEGG for reaction equation
R00755	4.1.1.1	K01568			6	1	rn00010 Glycolysis / Gluconeogenesis	1	0	see KEGG for reaction equation
R00918	2.3.1.94	K10817			-171.3	0	not searched	0	0	see KEGG for reaction equation
R00931	2.3.3.5	K01659			39.1	0	not searched	0	0	see KEGG for reaction equation
R00998	2.3.3.6	no orthology	no BiGG		-	0	not searched	0	0	see KEGG for reaction equation
R01055	4.2.1.70	K01718 K16329 K16330			-37.1	0	not searched	0	0	see KEGG for reaction equation
R01308	x.x.x.x	no orthology	no BiGG		-	0	not searched	0	0	see KEGG for reaction equation
R01335	3.7.1.-	no orthology	no BiGG		-	0	not searched	0	0	see KEGG for reaction equation
R01355	4.1.3.32	no orthology	no BiGG		-	0	not searched	0	0	see KEGG for reaction equation
R01426	x.x.x.x	no orthology	no BiGG		-	0	not searched	0	0	see KEGG for reaction equation
R01576	4.1.2.23	no orthology	no BiGG		-	0	not searched	0	0	see KEGG for reaction equation
R01766	4.1.2.26	no orthology	no BiGG		-	0	not searched	0	0	see KEGG for reaction equation
R01782	4.1.2.28	no orthology	no BiGG		-	0	not searched	0	0	see KEGG for reaction equation
R01784	4.1.2.18	no orthology	no BiGG		-	0	not searched	0	0	see KEGG for reaction equation
R01913	x.x.x.x	no orthology	no BiGG		-	0	not searched	0	0	see KEGG for reaction equation
R02232	4.1.3.35	no orthology	no BiGG		-	0	not searched	0	0	see KEGG for reaction equation
R02345	2.2.1.4	no orthology	no BiGG		-	0	not searched	0	0	see KEGG for reaction equation
R02464	4.1.2.27	K01634			0	1	rn00600 Sphingolipid metabolism	1	0	see KEGG for reaction equation
R02606	3.7.1.8	K10222			-50	1	rn00621 Dioxin degradation	1	0	see KEGG for reaction equation
R02724	1.14.15.6	no orthology	no BiGG		-	0	not searched	0	0	see KEGG for reaction equation
R02901	3.7.1.4	no orthology	no BiGG		-	0	not searched	0	0	see KEGG for reaction equation
R03050	2.2.1.6	K01652 K01653			uncertainty is too high	0	not searched	0	0	see KEGG for reaction equation
R03081	4.1.2.18	no orthology	no BiGG		-	0	not searched	0	0	see KEGG for reaction equation
R03284	4.1.2.-	no orthology	only mammalian in BiGG		-	0	not searched	0	0	see KEGG for reaction equation
R03465	4.1.2.34	no orthology	no BiGG		-	0	not searched	0	0	see KEGG for reaction equation
R03719	2.3.1.176	K08764			not balanced	0	not searched	0	0	see KEGG for reaction equation
R03723	4.1.2.33	no orthology	no BiGG		-	0	not searched	0	0	see KEGG for reaction equation
R03738	4.3.3.2	K01757			52.7	0	not searched	0	0	see KEGG for reaction equation
R03781	3.7.1.7	no orthology	no BiGG		-	0	not searched	0	0	see KEGG for reaction equation
R03933	1.14.15.6	K00498			no explicit formula	0	not searched	0	0	see KEGG for reaction equation
R04084	4.2.1.78	K13382			-52.7	0	not searched	0	0	see KEGG for reaction equation
R04305	4.2.1.78	K13382			-52.7	0	not searched	0	0	see KEGG for reaction equation
R04461	1.11.1.14	no orthology	no BiGG		-	0	not searched	0	0	see KEGG for reaction equation
R04672	2.2.1.6	K01652 K01653 K11258			2.8	1	no_pathway_annotation	1	0	see KEGG for reaction equation
R04673	2.2.1.6	K01652 K01653 K11258			7.6	1	no_pathway_annotation	1	0	see KEGG for reaction equation
R04676	1.14.15.6	K00498			no explicit formula	0	not searched	0	0	see KEGG for reaction equation
R04811	2.3.1.176	K08764			not balanced	0	not searched	0	0	see KEGG for reaction equation
R05000	2.5.1.39	K03179 K06125			-75.9	0	not searched	0	0	see KEGG for reaction equation
R05063	4.1.3.-	no orthology	no BiGG		-	0	not searched	0	0	see KEGG for reaction equation
R05130	x.x.x.x	no orthology	no BiGG		-	0	not searched	0	0	see KEGG for reaction equation
R05136	4.1.2.45	K14585			-10	1	rn00626 Naphthalene degradation	1	0	see KEGG for reaction equation
R05138	3.7.1.-	K10702			62.6	1	rn00622 Xylene degradation	1	0	see KEGG for reaction equation
R05298	4.1.3.43	K18365			-10.7	1	rn00622 Xylene degradation	1	0	see KEGG for reaction equation
R05359	3.7.1.8	K10222			-56.5	1	rn00621 Dioxin degradation	1	0	see KEGG for reaction equation
R05360	3.7.1.8	K10222			-47.5	1	rn00621 Dioxin degradation	1	0	see KEGG for reaction equation
R05362	3.7.1.9	K10216			-52.1	1	rn00643 Styrene degradation	1	0	see KEGG for reaction equation
R05363	3.7.1.-	no orthology	no BiGG		-	0	not searched	0	0	see KEGG for reaction equation
R05364	3.7.1.-	K10623			-52.1	1	rn00622 Xylene degradation	1	0	see KEGG for reaction equation
R05365	3.7.1.13	K15756			-50	1	rn00621 Dioxin degradation	1	0	see KEGG for reaction equation
R05366	3.7.1.-	K18092			-64.5	1	rn00642 Ethylbenzene degradation	1	0	see KEGG for reaction equation
R05506	2.3.1.16; 2.3.1.-	K00632 K00680			-32.6	1	rn00642 Ethylbenzene degradation	1	0	see KEGG for reaction equation
R05538	x.x.x.x	no orthology	no BiGG		-	0	not searched	0	0	see KEGG for reaction equation
R05544	x.x.x.x	no orthology	no BiGG		-	0	not searched	0	0	see KEGG for reaction equation
R05556	2.5.1.87	K11778 K19177			not balanced	0	not searched	0	0	see KEGG for reaction equation
R05586	2.3.1.16	K00632			-32.6	1	rn00362 Benzoate degradation	1	0	see KEGG for reaction equation
R05587	2.3.1.-	K07549 K07550			-26.9	1	rn00623 Toluene degradation	1	0	see KEGG for reaction equation
R05598	4.1.99.11	K07540			-40.5	0	not searched	0	0	see KEGG for reaction equation
R05615	2.5.1.39	K03179			-75.9	0	not searched	0	0	see KEGG for reaction equation
R05616	2.5.1.39	K06125			-75.9	0	not searched	0	0	see KEGG for reaction equation
R05648	4.1.2.-	K11946			9.9	1	rn00624 Polycyclic aromatic hydrocarbon degradation	1	0	see KEGG for reaction equation
R05749	4.3.3.4	no orthology	no BiGG		-	0	not searched	0	0	see KEGG for reaction equation
R05750	4.3.3.3	no orthology	no BiGG		-	0	not searched	0	0	see KEGG for reaction equation
R05858	x.x.x.x	no orthology	no BiGG		-	0	not searched	0	0	see KEGG for reaction equation
R05895	x.x.x.x	no orthology	no BiGG		-	0	not searched	0	0	see KEGG for reaction equation
R06414	2.3.1.-	K00680			-25.2	1	rn00903 Limonene and pinene degradation	1	0	see KEGG for reaction equation
R06447	2.5.1.31	K00806			-583.2	0	not searched	0	0	see KEGG for reaction equation
R06458	2.3.1.239	K16000 K16001 K16002			-225.8	0	not searched	0	0	see KEGG for reaction equation
R06459	2.3.1.240	K16000 K16001 K16002 K16003			-249.5	0	not searched	0	0	see KEGG for reaction equation
R06480	x.x.x.x	K14371			not balanced	0	not searched	0	0	see KEGG for reaction equation
R06481	x.x.x.x	K14371			not balanced	0	not searched	0	0	see KEGG for reaction equation
R06482	x.x.x.x	K14371			not balanced	0	not searched	0	0	see KEGG for reaction equation
R06483	x.x.x.x	K14371			not balanced	0	not searched	0	0	see KEGG for reaction equation
R06516	4.1.2.27; 4.1.2.-	K01634			0	1	rn00600 Sphingolipid metabolism	1	0	see KEGG for reaction equation
R06590	2.2.1.1	K00615			cannot be estimated with any level of certainty	0	not searched	0	0	see KEGG for reaction equation
R06778	x.x.x.x	K12705 K12709			cannot be parsed	0	not searched	0	0	see KEGG for reaction equation
R06855	x.x.x.x	no orthology	no BiGG		-	0	not searched	0	0	see KEGG for reaction equation
R06858	2.5.1.-	K02548			-138.6	0	not searched	0	0	see KEGG for reaction equation
R06861	2.2.1.1 2.2.1.3	no orthology	no BiGG		-	0	not searched	0	0	see KEGG for reaction equation
R06863	2.2.1.1	no orthology	no BiGG		-	0	not searched	0	0	see KEGG for reaction equation
R06886	1.3.-.-	no orthology	no BiGG		-	0	not searched	0	0	see KEGG for reaction equation
R06889	1.13.-.-	no orthology	no BiGG		-	0	not searched	0	0	see KEGG for reaction equation
R06903	4.1.99.-	K01670 K15567 K15568			-40.5	0	not searched	0	0	see KEGG for reaction equation
R06908	2.3.1.-	K15574 K15575			-26.9	1	rn00626 Naphthalene degradation	1	0	see KEGG for reaction equation
R06913	4.2.1.-	no orthology	no BiGG		-	0	not searched	0	0	see KEGG for reaction equation
R06923	4.2.1.-	no orthology	no BiGG		-	0	not searched	0	0	see KEGG for reaction equation
R06934	4.2.1.-	no orthology	no BiGG		-	0	not searched	0	0	see KEGG for reaction equation
R06952	1.13.11.51	K09840			0	0	not searched	0	0	see KEGG for reaction equation
R06953	1.13.11.51	K09840			0	0	not searched	0	0	see KEGG for reaction equation
R07183	1.13.11.50	no orthology	no BiGG		-	0	not searched	0	0	see KEGG for reaction equation
R07247	2.2.1.8	no orthology	no BiGG		-	0	not searched	0	0	see KEGG for reaction equation
R07273	2.5.1.39	K06125			-75.9	0	not searched	0	0	see KEGG for reaction equation
R07500	2.5.1.115	K09833			-93	0	not searched	0	0	see KEGG for reaction equation
R07685	x.x.x.x	no orthology	no BiGG		-	0	not searched	0	0	see KEGG for reaction equation
R07692	x.x.x.x	no orthology	no BiGG		-	0	not searched	0	0	see KEGG for reaction equation
R07713	4.1.2.34	K11949			11.3	1	rn00624 Polycyclic aromatic hydrocarbon degradation	1	0	see KEGG for reaction equation
R07772	3.7.1.12	K02189 K13541			compounds could not be decomposed with the algorithm	0	not searched	0	0	see KEGG for reaction equation
R07802	3.7.1.-	K14604			-50	1	rn00624 Polycyclic aromatic hydrocarbon degradation	1	0	see KEGG for reaction equation
R07868	x.x.x.x	K10528			not balanced	0	not searched	0	0	see KEGG for reaction equation
R07870	x.x.x.x	K10528			not balanced	0	not searched	0	0	see KEGG for reaction equation
R07891	2.3.1.16	K00632 K07513			32.6	1	rn00592 alpha-Linolenic acid metabolism	1	0	see KEGG for reaction equation
R07895	2.3.1.16	K00632 K07513			32.6	1	rn00592 alpha-Linolenic acid metabolism	1	0	see KEGG for reaction equation
R07899	2.3.1.16	K00632 K07513			32.6	1	rn00592 alpha-Linolenic acid metabolism	1	0	see KEGG for reaction equation
R07953	2.3.1.16	K07513			32.7	1	rn01040 Biosynthesis of unsaturated fatty acids	1	0	see KEGG for reaction equation
R08090	4.1.3.4; 4.1.3.26	K01640			-1.1	1	rn00281 Geraniol degradation	1	0	see KEGG for reaction equation
R08091	2.3.1.16	K00632			-32.7	1	rn00281 Geraniol degradation	1	0	see KEGG for reaction equation
R08095	2.3.1.16	K00632			-32.7	1	rn00281 Geraniol degradation	1	0	see KEGG for reaction equation
R08195	4.1.2.42	no orthology	no BiGG		-	0	not searched	0	0	see KEGG for reaction equation
R08196	4.1.2.42	no orthology	no BiGG		-	0	not searched	0	0	see KEGG for reaction equation
R08206	1.14.13.54	no orthology	no BiGG		-	0	not searched	0	0	see KEGG for reaction equation
R08207	1.14.13.102	no orthology	no BiGG		-	0	not searched	0	0	see KEGG for reaction equation
R08447	x.x.x.x	no orthology	no BiGG		-	0	not searched	0	0	see KEGG for reaction equation
R08517	1.14.14.19	K00512			no explicit formula	0	not searched	0	0	see KEGG for reaction equation
R08518	1.14.14.19	K00512			no explicit formula	0	not searched	0	0	see KEGG for reaction equation
R08543	4.1.99.16; 4.2.3.22	K10187			cannot be estimated with any level of certainty	0	not searched	0	0	see KEGG for reaction equation
R08575	2.2.1.2	no orthology		combined with R01827	-	0	not searched	0	0	see KEGG for reaction equation
R08767	x.x.x.x	no orthology	no BiGG gene		-	0	not searched	0	0	see KEGG for reaction equation
R09002	1.14.13.115	no orthology	no BiGG		-	0	not searched	0	0	see KEGG for reaction equation
R09083	1.13.11.79	K04719			-130.4	0	not searched	0	0	see KEGG for reaction equation
R09090	x.x.x.x	no orthology	no BiGG		-	0	not searched	0	0	see KEGG for reaction equation
R09099	2.1.2.1	K00600			-11.5	1	rn00680 Methane metabolism	1	0	see KEGG for reaction equation
R09238	3.7.1.-	no orthology	no BiGG		-	0	not searched	0	0	see KEGG for reaction equation
R09277	x.x.x.x	K15062			-49.3	1	rn00627 Aminobenzoate degradation	1	0	see KEGG for reaction equation
R09396	2.5.1.77	K11779 K11780 K11781			cannot be estimated with any level of certainty	0	not searched	0	0	see KEGG for reaction equation
R09472	1.14.13.163	K15359 K18276			3	1	rn00760 Nicotinate and nicotinamide metabolism	1	0	see KEGG for reaction equation
R09487	4.1.99.16	K10187			cannot be estimated with any level of certainty	0	not searched	0	0	see KEGG for reaction equation
R09601	1.13.11.75	K00464			-365.9	1	no_pathway_annotation	1	0	see KEGG for reaction equation
R09603	1.14.99.42	no orthology	no BiGG		-	0	not searched	0	0	see KEGG for reaction equation
R09717	4.1.3.41	no orthology	no BiGG		-	0	not searched	0	0	see KEGG for reaction equation
R09718	4.1.3.41	no orthology	no BiGG		-	0	not searched	0	0	see KEGG for reaction equation
R09730	2.5.1.89	K15888			not balanced	0	not searched	0	0	see KEGG for reaction equation
R09731	2.5.1.88	no orthology	no BiGG		-	0	not searched	0	0	see KEGG for reaction equation
R09782	1.13.11.59	K17842			no results for the query	0	not searched	0	0	see KEGG for reaction equation
R09839	2.3.1.223	K02615 K15866			no results for the query	0	not searched	0	0	see KEGG for reaction equation
R09883	3.7.1.17	K16050			could not be parsed	0	not searched	0	0	see KEGG for reaction equation
R09959	4.1.2.50	K01737			not balanced	0	not searched	0	0	see KEGG for reaction equation
R10088	4.3.3.6	no orthology	no BiGG		-	0	not searched	0	0	see KEGG for reaction equation
R10089	4.3.3.6	no orthology	no BiGG		-	0	not searched	0	0	see KEGG for reaction equation
R10147	4.3.3.7	K01714			not balanced	0	not searched	0	0	see KEGG for reaction equation
R10192	1.13.11.65	no orthology	no BiGG		-	0	not searched	0	0	see KEGG for reaction equation
R10246	4.1.99.19	K03150			not balanced	0	not searched	0	0	see KEGG for reaction equation
R10283	4.1.3.16; 4.1.3.42	no orthology	no BiGG		-	0	not searched	0	0	see KEGG for reaction equation
R10557	1.13.11.68	K17912			not balanced	0	not searched	0	0	see KEGG for reaction equation
R10558	1.13.11.69	K17913			no results for the query	0	not searched	0	0	see KEGG for reaction equation
R10559	1.13.11.71	no orthology	no BiGG		-	0	not searched	0	0	see KEGG for reaction equation
R10560	1.13.11.70	no orthology	no BiGG		-	0	not searched	0	0	see KEGG for reaction equation
R10562	1.14.-.-	K17961			no results for the query	0	not searched	0	0	see KEGG for reaction equation
R10673	4.1.2.56	no orthology	no BiGG		-	0	not searched	0	0	see KEGG for reaction equation
R10691	3.7.1.-	K18336			not balanced	0	not searched	0	0	see KEGG for reaction equation
R10760	4.1.2.57	K01671			not balanced	0	not searched	0	0	see KEGG for reaction equation
R10843	1.14.99.42	no orthology	no BiGG		-	0	not searched	0	0	see KEGG for reaction equation
R10844	1.14.99.42	no orthology	no BiGG		-	0	not searched	0	0	see KEGG for reaction equation
R11037	1.13.11.81	no orthology	no BiGG		-	0	not searched	0	0	see KEGG for reaction equation
R11052	1.13.11.82	no orthology	no BiGG		-	0	not searched	0	0	see KEGG for reaction equation

## Sheet: figure1g_prevalence_in_KEGG_org
counts of C-C-cleaving anchor reactions relevant for biotechnology	KEGG organisms
1	raf
1	ram
1	rak
1	rau
1	hci
1	rms
1	rmc
1	rja
1	rre
1	rhe
1	rty
1	rfe
1	bgw
1	srb
1	rsv
1	rpr
1	rpk
1	ots
1	ndl
1	rcm
2	rmo
2	ssdc
2	crp
2	arg
2	lku
2	zin
2	rpp
2	rph
2	rbe
2	rco
3	tpn
3	rri
4	smg
4	elv
4	ple
4	bchi
4	wcb
4	bga
5	mwe
5	bpak
5	lsn
5	bmo
5	bhr
5	tpj
5	bvt
5	che
5	baf
5	btu
5	bbu
5	mhe
5	mha
6	bre
6	udi
6	ppe
6	mss
6	mat
6	mov
6	wbm
6	ehh
6	mpv
6	ffo
6	bgb
6	lke
6	bdu
6	euc
6	bbs
6	mcas
6	bcd
6	bcw
7	ero
7	satr
7	lam
7	las
7	lcn
7	hcr
7	dpb
7	wce
7	ein
7	pal
7	bprm
7	agw
7	twh
7	nce
7	bbgw
7	lfe
7	ecu
7	mge
7	lga
7	wko
7	mhl
7	mhb
7	smir
8	apal
8	lau
8	lar
8	lbr
8	lci
8	psol
8	lre
8	pml
8	hbu
8	ayw
8	sox
8	lme
8	ehe
8	sbe
8	mmn
8	ldb
8	saal
8	mgb
8	mhr
9	nhm
9	lbh
9	eme
9	baus
9	caw
9	lso
9	lsl
9	shc
9	poy
9	mpn
9	cea
9	wol
9	woo
9	uur
9	uue
9	bvn
9	lko
9	mib
9	mho
9	mhy
10	men
10	banc
10	mcy
10	thm
10	thf
10	lcr
10	wwe
10	mbv
10	mmg
10	bqu
10	maa
10	geo
10	mbc
10	lmu
10	marg
10	wbr
10	tde
10	hde
10	wri
10	bhe
10	rip
10	ljo
10	tye
10	ssab
10	barb
10	pya
10	mga
10	bbk
10	mcan
10	mfv
10	myt
10	bci
11	meb
11	mev
11	smr
11	mmet
11	mco
11	mcr
11	mcp
11	mth
11	mst
11	msi
11	caq
11	cab
11	hce
11	bmm
11	ama
11	acn
11	ehr
11	scr
11	mpf
11	mpe
11	lla
11	mmo
11	asf
11	mmy
11	sbw
11	aso
11	tpa
11	nse
11	mka
11	tpl
11	tag
11	mgj
11	lgn
11	mzh
11	mfl
11	mfq
11	skn
11	dmu
12	cmu
12	mez
12	tnu
12	eru
12	lae
12	lac
12	mds
12	xii
12	emr
12	ssyr
12	mcj
12	mcd
12	slu
12	sll
12	epo
12	thg
12	thb
12	lcc
12	mmh
12	lrm
12	msj
12	ooe
12	cav
12	mbn
12	afu
12	thal
12	wcl
12	mru
12	ssz
12	wpi
12	pmic
12	cpn
12	mpu
12	faa
12	asc
12	lhe
12	lho
12	lhi
12	pce
12	asb
12	barc
12	aas
12	gah
12	cuv
12	rus
12	bgr
12	aph
12	chp
12	tao
12	sip
12	metc
12	stur
12	ecn
12	ech
12	iho
12	cyu
12	lgl
12	lgr
12	lgs
12	rbt
12	mfc
12	tcx
12	mfo
12	mfr
12	rch
12	buc
12	stai
12	bcp
13	scj
13	mek
13	drt
13	dno
13	abra
13	kga
13	clg
13	top
13	teu
13	dol
13	abi
13	mel
13	prf
13	mcl
13	the
13	tha
13	icp
13	fsi
13	msx
13	lsa
13	bchr
13	ahe
13	blu
13	seri
13	ssr
13	pcu
13	pah
13	gva
13	acl
13	mpd
13	mps
13	sang
13	hhs
13	csm
13	scg
13	mvc
13	sect
13	cey
13	kon
13	pdo
13	mthe
13	nri
13	gac
13	apo
13	sgo
13	pwo
13	sdi
13	edu
13	lec
13	ast
13	cha
13	sig
13	kbl
13	meth
13	ben
13	bed
13	btr
13	sehc
13	cvo
13	ave
13	pho
13	tcm
13	wen
13	mhi
13	mhu
13	kde
13	rci
13	eaa
14	xfa
14	wsu
14	nbv
14	mba
14	lpx
14	coo
14	smf
14	lca
14	bpn
14	olo
14	ppd
14	soi
14	mtp
14	hty
14	erh
14	msy
14	caj
14	fpl
14	sng
14	mac
14	mbg
14	ppac
14	fma
14	dka
14	ccu
14	acq
14	pys
14	scp
14	mpl
14	hys
14	teq
14	mpy
14	prc
14	mma
14	hho
14	hhm
14	stc
14	efa
14	tpe
14	tpk
14	bfl
14	crn
14	mlc
14	mls
14	vok
14	mhz
14	ppl
14	sdl
14	bva
14	kci
14	sapi
14	leg
14	ctr
14	cth
14	tas
14	sie
14	sij
14	metm
14	rsd
14	hmr
14	rbr
14	tcb
14	mox
14	hpy
15	mef
15	meq
15	tnr
15	tne
15	ene
15	law
15	clo
15	cls
15	smn
15	smul
15	mem
15	kol
15	fno
15	nir
15	hac
15	hsd
15	tid
15	cni
15	sns
15	cax
15	mar
15	tti
15	rma
15	cct
15	cco
15	tvr
15	ddf
15	nma
15	acu
15	eha
15	scq
15	mpk
15	mpz
15	syne
15	sul
15	hhe
15	csy
15	cex
15	gpa
15	dfd
15	abai
15	dtn
15	mbat
15	pdn
15	tga
15	lxx
15	apv
15	saf
15	mhor
15	kcr
15	trd
15	pfm
15	tah
15	afi
15	tsi
15	euu
15	sif
15	lfi
15	puv
15	tbn
15	bbl
15	bbg
15	hms
15	pit
15	mfa
15	esr
15	hna
16	nwa
16	aur
16	cml
16	mei
16	mew
16	mep
16	mer
16	nkr
16	cla
16	hya
16	mear
16	mvo
16	sub
16	camr
16	emu
16	bad
16	fna
16	gxy
16	mbu
16	sag
16	nin
16	nid
16	tho
16	thl
16	lcb
16	bpi
16	plt
16	sor
16	cpel
16	tig
16	hbi
16	msr
16	aoc
16	gei
16	hcp
16	blp
16	blo
16	pro
16	loki
16	sat
16	wch
16	tkm
16	nla
16	ssp
16	gea
16	ssd
16	gen
16	rmu
16	ccj
16	cbo
16	cbu
16	cbx
16	pfus
16	max
16	cpm
16	sba
16	det
16	bka
16	bpsp
16	hfe
16	sbr
16	mmp
16	std
16	efc
16	stb
16	sep
16	fgu
16	pdl
16	mla
16	bii
16	pes
16	cii
16	bcor
16	bde
16	cte
16	rdn
16	pfu
16	cbac
16	tar
16	tac
16	tal
16	tam
16	tsu
16	dau
16	dav
16	lfc
16	pgi
16	pvi
16	aeq
16	dpr
16	lst
16	bbag
16	bbq
16	cje
16	hpr
16	tme
16	ccel
16	cpc
16	pis
17	amr
17	nev
17	vpr
17	ere
17	clt
17	bang
17	dsl
17	dsf
17	smb
17	mvu
17	mvn
17	thn
17	emi
17	frf
17	mct
17	cul
17	slh
17	nis
17	ths
17	mif
17	hap
17	pph
17	bact
17	axl
17	rob
17	din
17	pmx
17	pmz
17	pma
17	can
17	cad
17	fpe
17	aoe
17	bla
17	prm
17	gee
17	ssa
17	ssb
17	hdu
17	pai
17	cca
17	amy
17	tdn
17	cph
17	synr
17	calt
17	jde
17	des
17	hha
17	pab
17	ftu
17	bast
17	pub
17	mmb
17	cfe
17	dte
17	lip
17	tpy
17	cdi
17	rtx
17	aae
17	mfs
17	seq
17	mle
17	mok
17	gsu
17	cut
17	amu
17	cgc
17	sdr
17	cis
17	bvs
17	lki
17	syh
17	cff
17	apr
17	pfr
17	taf
17	afe
17	sik
17	mja
17	dak
17	kpf
17	ssal
17	crd
17	bprc
17	mig
17	pyw
17	ckp
17	ngo
17	mgm
17	eta
17	bbi
17	bbv
17	tcy
17	hwa
17	hpk
18	scc
18	nel
18	mec
18	mej
18	meu
18	glo
18	glp
18	tped
18	erj
18	cld
18	clw
18	dsu
18	gox
18	ton
18	ral
18	lbi
18	lpn
18	btp
18	coa
18	coc
18	col
18	slp
18	slg
18	ols
18	gur
18	hth
18	pmo
18	wvi
18	caa
18	fph
18	fpp
18	orh
18	cted
18	sulr
18	gem
18	psal
18	pog
18	par
18	pas
18	ccv
18	ccl
18	psy
18	tvo
18	nmo
18	acj
18	bprl
18	cbq
18	hmo
18	cpu
18	wse
18	synk
18	tee
18	synp
18	eyy
18	dew
18	csn
18	csu
18	bpsi
18	ceo
18	dti
18	aat
18	stv
18	liv
18	rho
18	tpz
18	cdo
18	mbac
18	tgr
18	swo
18	duc
18	ran
18	paca
18	rix
18	pseu
18	syc
18	sye
18	syd
18	syn
18	syw
18	syu
18	gsb
18	gse
18	cur
18	ped
18	cga
18	cgr
18	nsa
18	bcat
18	sde
18	cure
18	sxy
18	cfn
18	ctc
18	apm
18	acf
18	afn
18	mjh
18	dal
18	dao
18	bex
18	min
18	pyn
18	sfc
18	awa
18	ckl
18	dbr
18	tbl
18	tba
18	tbd
18	dps
18	gbm
18	sha
18	dly
18	tlt
18	aho
18	bba
18	oto
18	hma
18	cva
18	cjk
18	phm
18	mfe
18	adg
18	nvn
18	eam
18	eac
18	bcy
19	med
19	meh
19	tni
19	lba
19	clc
19	dsa
19	mvr
19	tol
19	lbj
19	lpk
19	mcu
19	slt
19	dhy
19	cno
19	plv
19	hso
19	ppc
19	fsu
19	cac
19	spy
19	mae
19	mai
19	lsg
19	tta
19	kki
19	cter
19	iag
19	hut
19	pra
19	anb
19	cyp
19	salv
19	tko
19	ssg
19	bacc
19	cch
19	gdi
19	nmr
19	cpe
19	cpy
19	scd
19	tel
19	synd
19	sun
19	scap
19	cst
19	css
19	bpsc
19	pca
19	fte
19	gpi
19	sta
19	tpx
19	dgg
19	eel
19	pto
19	spas
19	sds
19	naz
19	leo
19	lep
19	apl
19	ape
19	nph
19	dae
19	dat
19	dap
19	kpl
19	cyh
19	pyr
19	awo
19	cki
19	cku
19	dba
19	rba
19	cja
19	gme
19	mht
19	tmt
19	dca
19	nde
19	dma
19	pih
19	pin
19	bck
20	nwi
20	cma
20	bmet
20	dni
20	seds
20	smu
20	nth
20	atm
20	att
20	nha
20	toc
20	gym
20	epy
20	lpl
20	oca
20	mpur
20	fnu
20	ilo
20	hao
20	cob
20	frt
20	mbj
20	mcn
20	spiu
20	pru
20	slr
20	ain
20	hab
20	ele
20	har
20	bpb
20	bpo
20	mbs
20	ecas
20	ccol
20	spn
20	spo
20	ttu
20	hor
20	gel
20	noc
20	rla
20	cgra
20	dpi
20	pnu
20	prw
20	tki
20	gwc
20	paa
20	ccm
20	ccn
20	tvi
20	cbaa
20	lok
20	cpo
20	sca
20	alt
20	mpg
20	fac
20	pbr
20	pbb
20	sua
20	abg
20	mms
20	pur
20	hhc
20	hhi
20	lha
20	ega
20	pcl
20	asp
20	ash
20	ncs
20	hti
20	aar
20	kaf
20	exm
20	cdf
20	arp
20	stk
20	mlr
20	syg
20	syx
20	sga
20	pel
20	peo
20	cgl
20	nam
20	trm
20	cts
20	apt
20	chm
20	chy
20	gca
20	npe
20	vmo
20	bsca
20	cyc
20	cya
20	shi
20	nga
20	ttm
20	nou
20	ndi
20	ean
20	dmt
20	bco
21	aln
21	cmd
21	cmv
21	dru
21	drm
21	tna
21	cli
21	cle
21	fil
21	cow
21	gxl
21	mce
21	mca
21	nio
21	thr
21	elm
21	tit
21	pms
21	seqo
21	ipa
21	fbl
21	car
21	cal
21	spc
21	mah
21	geb
21	lsp
21	gte
21	sht
21	tth
21	ppy
21	pac
21	cce
21	dde
21	sri
21	cbv
21	pth
21	cvt
21	kla
21	hhl
21	csh
21	csx
21	lhk
21	pcr
21	cef
21	asi
21	dth
21	sto
21	tpf
21	cdu
21	bfa
21	tco
21	swa
21	syr
21	hru
21	cum
21	rum
21	spaa
21	vba
21	wic
21	apc
21	chu
21	tap
21	srt
21	tsa
21	cyn
21	sfu
21	awd
21	mgl
21	gbe
21	aeh
21	bts
21	rbc
21	ske
21	vsa
21	esi
21	eat
21	oai
22	cmq
22	slo
22	brm
22	txy
22	calo
22	vpo
22	cza
22	vfi
22	ajo
22	fhw
22	abo
22	neu
22	bay
22	cot
22	com
22	opr
22	nit
22	eli
22	bpf
22	bpu
22	cdx
22	son
22	bacw
22	pphe
22	mro
22	uma
22	nos
22	zro
22	kse
22	maq
22	gth
22	kko
22	blr
22	eba
22	sai
22	ant
22	tuz
22	bmx
22	cyb
22	hdn
22	psn
22	pso
22	amc
22	gvi
22	dds
22	nmv
22	nmu
22	cbab
22	svo
22	cps
22	mpr
22	mpq
22	suh
22	abu
22	ate
22	dec
22	ded
22	csb
22	mmt
22	sbl
22	tfo
22	sth
22	aap
22	dtu
22	bhl
22	bhy
22	lil
22	sele
22	tpd
22	dto
22	pdu
22	gan
22	drs
22	syj
22	aps
22	bif
22	bip
22	baco
22	cgo
22	agn
22	cfl
22	lel
22	sgy
22	apb
22	chn
22	ace
22	taq
22	taz
22	afd
22	afl
22	npu
22	tsh
22	pgu
22	pgr
22	cyt
22	mic
22	sfr
22	tbo
22	tbe
22	shw
22	shd
22	lmoi
22	hmc
22	sku
22	adl
22	vsp
22	pia
22	hni
23	cmi
23	cmp
23	net
23	sjp
23	riv
23	pseo
23	tnp
23	erc
23	clj
23	clu
23	mbo
23	dsq
23	paea
23	paeh
23	nhl
23	lbc
23	bse
23	bsa
23	sagq
23	bao
23	thz
23	thx
23	thq
23	hal
23	elb
23	cnt
23	mtu
23	mta
23	kvu
23	kge
23	llo
23	lrh
23	plp
23	fba
23	msu
23	caz
23	cah
23	spoi
23	maf
23	sso
23	tte
23	nom
23	non
23	ahz
23	cten
23	ana
23	saz
23	prr
23	gka
23	fco
23	mse
23	azo
23	ccb
23	mhad
23	aci
23	acy
23	bjs
23	bprs
23	sce
23	scs
23	zmo
23	wma
23	pbt
23	pbw
23	tex
23	ggh
23	asg
23	cgn
23	twi
23	asl
23	csg
23	csc
23	asu
23	asa
23	aal
23	aay
23	lin
23	tpt
23	bfr
23	arc
23	ari
23	pdt
23	gau
23	dgi
23	ssch
23	sgn
23	ppn
23	cgy
23	trq
23	fli
23	ctp
23	chd
23	tsc
23	daf
23	bwe
23	ckn
23	nge
23	pste
23	she
23	shl
23	shm
23	shn
23	bto
23	tle
23	cvi
23	ava
23	tmz
23	tma
23	dmi
23	oac
24	apac
24	lwe
24	vpa
24	ova
24	goq
24	gyc
24	gya
24	blep
24	mcg
24	yen
24	has
24	pla
24	ppa
24	aha
24	ppv
24	vex
24	pmr
24	pmy
24	htu
24	hbo
24	hba
24	fps
24	mag
24	vtu
24	ppj
24	nop
24	bli
24	lmo
24	ial
24	fme
24	pri
24	sau
24	sali
24	sse
24	dku
24	pod
24	ccx
24	bmyc
24	kmi
24	ddh
24	tdl
24	yak
24	cbe
24	ote
24	alv
24	pbs
24	pbm
24	pbo
24	abe
24	cei
24	cep
24	gpb
24	str
24	bfi
24	hin
24	pvl
24	mlu
24	syp
24	palk
24	bacy
24	xpo
24	ago
24	rrd
24	xce
24	chz
24	afw
24	das
24	mas
24	vch
24	lth
24	mad
24	saci
24	cyq
24	psts
24	magq
24	pha
24	cpas
24	mhg
24	mhd
24	krh
24	hlr
24	pic
24	bcv
25	mnr
25	mex
25	glj
25	fin
25	mxa
25	sml
25	paej
25	mvs
25	bsu
25	saga
25	oce
25	sur
25	emn
25	bal
25	sis
25	prh
25	vvu
25	thc
25	vdi
25	hsu
25	plm
25	ppr
25	osp
25	pmu
25	cthe
25	ipo
25	msd
25	cat
25	tjr
25	aeu
25	shu
25	gba
25	ank
25	ssy
25	psab
25	mari
25	ccg
25	psm
25	psv
25	ddl
25	mpi
25	oho
25	fsy
25	mpw
25	ter
25	vir
25	mme
25	csr
25	pci
25	sbu
25	mmk
25	tfu
25	aac
25	jeo
25	amac
25	tpi
25	tpr
25	pdi
25	mlt
25	psa
25	psd
25	gst
25	bacb
25	bacp
25	yli
25	mkn
25	sdn
25	nat
25	bxy
25	ctm
25	app
25	sgl
25	pfo
25	pfp
25	shs
25	gct
25	lfa
25	lfu
25	vcy
25	aep
25	shv
25	bty
25	amed
25	myr
25	hmu
25	lgy
25	avr
25	phl
25	phe
25	ade
25	tmb
25	tmc
25	yro
25	eao
25	ppsy
26	ppeo
26	cmj
26	hoh
26	clb
26	dsw
26	paef
26	paee
26	lby
26	bsm
26	bae
26	fra
26	dha
26	nii
26	cna
26	pln
26	azi
26	aza
26	msc
26	fpr
26	ttn
26	gtn
26	ppu
26	hcs
26	hch
26	oni
26	cput
26	pay
26	samy
26	ccz
26	psq
26	pst
26	aca
26	pmon
26	scm
26	mpc
26	tep
26	vin
26	hxa
26	cyj
26	pspi
26	nco
26	hir
26	swd
26	syi
26	hje
26	xbo
26	dvu
26	bvu
26	rto
26	trs
26	cbal
26	tai
26	dar
26	pgb
26	pgm
26	sacz
26	rsa
26	arm
26	aex
26	shg
26	psu
26	ccro
26	rpy
26	bbd
26	rbu
26	gmc
26	kdi
26	tml
26	ndo
26	van
26	val
26	yru
26	ppse
27	scn
27	gni
27	brh
27	brd
27	lan
27	cly
27	pjd
27	paen
27	dok
27	doi
27	pko
27	ban
27	sal
27	cne
27	cnb
27	dpt
27	hsw
27	obt
27	mtm
27	hme
27	ccon
27	boa
27	fbr
27	fbc
27	spl
27	ble
27	gbr
27	mrr
27	bms
27	bmq
27	cci
27	amo
27	pse
27	amx
27	bcel
27	ddd
27	dze
27	vha
27	rva
27	pbj
27	xoo
27	cace
27	csq
27	pant
27	gfo
27	mmr
27	tos
27	bha
27	rhd
27	syb
27	cui
27	bacl
27	pep
27	cij
27	age
27	cfi
27	cfu
27	bdo
27	ctu
27	tau
27	siv
27	afo
27	tsn
27	nfa
27	sze
27	ttr
27	jag
27	mgy
27	bth
27	btk
27	bby
27	ysi
27	balm
27	mfu
27	tmr
27	tms
27	esa
27	mym
28	yfr
28	sla
28	hah
28	hau
28	ykr
28	mtt
28	bov
28	msl
28	ibu
28	blq
28	blh
28	care
28	mrs
28	pom
28	eic
28	hdl
28	iva
28	pat
28	amt
28	gjf
28	ddc
28	pmos
28	scl
28	fau
28	abs
28	hhd
28	pco
28	asd
28	ncy
28	cdm
28	xao
28	psec
28	psl
28	bid
28	pen
28	bvr
28	xcc
28	vma
28	tbi
28	rpa
28	yal
28	kra
28	vag
28	bcs
29	cmw
29	mes
29	txi
29	calh
29	ery
29	vfu
29	hyd
29	pbd
29	dgo
29	bsb
29	dor
29	ppuu
29	mul
29	thi
29	ica
29	tin
29	cao
29	srs
29	sno
29	dja
29	gtr
29	pre
29	oih
29	cck
29	dda
29	nmg
29	sra
29	acm
29	srr
29	xne
29	ptt
29	lgu
29	hye
29	abp
29	abv
29	ase
29	hht
29	panp
29	hgi
29	rti
29	swp
29	xac
29	psw
29	sdy
29	pwa
29	svi
29	tre
29	win
29	mrb
29	pfq
29	npn
29	sru
29	mab
29	sfl
29	ure
29	fjo
29	aei
29	rpm
29	gma
29	adi
29	xau
29	rce
29	oan
29	stax
29	bcl
29	hne
30	ptq
30	ent
30	enx
30	paeq
30	raq
30	yps
30	dra
30	vda
30	bpp
30	sphk
30	ppz
30	cthr
30	msv
30	cak
30	maw
30	pman
30	salb
30	ssl
30	rmr
30	bmf
30	bmr
30	pan
30	hvo
30	bcet
30	tve
30	acb
30	ajs
30	sci
30	mpa
30	hym
30	aje
30	pba
30	pct
30	mmi
30	sty
30	bho
30	ars
30	aai
30	pva
30	stp
30	rge
30	cgi
30	ruf
30	rru
30	apn
30	gor
30	afa
30	dai
30	mau
30	hla
30	beo
30	mil
30	xdo
30	mgr
30	bbe
30	otm
30	rbi
30	tcu
30	eol
31	xtn
31	mne
31	xfu
31	enr
31	lab
31	rah
31	rav
31	ype
31	camu
31	ach
31	hak
31	ham
31	lcp
31	sod
31	sphm
31	nno
31	llu
31	dji
31	rbn
31	zpr
31	psp
31	dsy
31	cpw
31	mpo
31	mpt
31	aba
31	mmw
31	kln
31	cse
31	csa
31	actn
31	puf
31	sbg
31	sbo
31	gps
31	sti
31	vni
31	bfu
31	art
31	arl
31	lpil
31	xax
31	xal
31	gap
31	mli
31	gsn
31	baci
31	pec
31	nso
31	bsc
31	nar
31	bcom
31	agr
31	tro
31	ztr
31	xcv
31	req
31	ret
31	eca
31	hel
31	mim
31	ksa
31	mgi
31	ebi
31	pzu
31	zga
31	eal
32	cmt
32	slq
32	sct
32	enc
32	sme
32	ati
32	nhe
32	bsd
32	spri
32	con
32	lch
32	bpe
32	mbe
32	azc
32	dia
32	maj
32	pnp
32	ssn
32	rmn
32	sesp
32	bme
32	bmu
32	pam
32	ami
32	psi
32	cpi
32	smag
32	deq
32	hhy
32	ecla
32	put
32	aaq
32	bze
32	gag
32	rir
32	cgd
32	cid
32	evi
32	sgp
32	red
32	avn
32	xsa
32	rcp
32	eas
32	rxy
33	cmr
33	scw
33	met
33	aka
33	amim
33	strm
33	stre
33	smd
33	smp
33	mcb
33	slv
33	hav
33	plu
33	psos
33	mmc
33	fbt
33	msa
33	fpu
33	aol
33	ttt
33	lmd
33	sers
33	mrh
33	ssm
33	amv
33	acx
33	pta
33	ptx
33	fae
33	pbn
33	smaf
33	mmm
33	gpo
33	scz
33	aav
33	rhl
33	rta
33	pdr
33	psb
33	cmar
33	mkm
33	nal
33	sve
33	svt
33	rrs
33	cti
33	sgr
33	sgu
33	pfj
33	pfl
33	mjd
33	pga
33	mid
33	sfi
33	tmo
33	buk
33	dmr
33	myv
34	mno
34	ptp
34	brs
34	strc
34	sma
34	nte
34	atu
34	pkc
34	bav
34	mey
34	fri
34	hse
34	sphp
34	sphi
34	bor
34	aym
34	cag
34	sna
34	rle
34	yin
34	pno
34	pna
34	serf
34	saq
34	pao
34	ccr
34	mor
34	psf
34	acc
34	acd
34	aco
34	scb
34	pbl
34	nbr
34	samb
34	ncr
34	dfe
34	nca
34	lih
34	rtr
34	rfr
34	pve
34	psea
34	psem
34	lim
34	rga
34	papi
34	tra
34	tmn
34	rdp
34	chq
34	pfv
[truncated: 214 more rows]
